# Supplementary material for: Grin1 Receptor Deletion within CRF Neurons Enhances Fear Memory
Source: PLoS One. 2014 Oct 23;9(10):e111009. doi: 10.1371/journal.pone.0111009 (PMC4207780; doi:10.1371/journal.pone.0111009)
Supplement: Data S1 — The raw data from the (A) baseline RTPCR experiments showing fold change data from Cre−/fGrin1+ and Cre+/fGrin1+ mice. (B) Baseline anxiety tests for Cre+/fGrin1+ and Cre−/fGrin1+ showing open field (time in center zone, distance traveled), plus maze (time in open arm, distance traveled) and shock reactivity (amplitude) data. (C) Raw fold change data from post fear conditioning RTPCR for Cre−/fGrin1+ and Cre+/fGrin1+ mice is shown for amygdala (Gria1, Creb1) and BNST (Gria1, Creb1 and Grin1). (D) Raw data from auditory fear conditioning of Cre−/fGrin1+ and Cre+/fGrin1+ mice is shown at baseline and over the 5 tone- shock pairings. Extinction training (E) and extinction testing (F) freezing data are shown for Cre−/fGrin1+ and Cre+/fGrin1+ mice including baseline. Data during tone presentation is grouped into 3 trial bins. (G) Raw data from auditory fear conditioning of LV pCRF-Cre/fGrin1+ and LV pCRF-GFP/fGrin1+ mice is shown at baseline and over the 5 tone- shock pairings. Extinction training (H) and extinction testing (I) freezing data are shown for LV pCRF-Cre/fGrin1+ and LV pCRF-GFP/fGrin1+ mice including baseline. Data during tone presentation is grouped into 3 trial bins. (XLSX) [file pone.0111009.s001.xlsx]

## Sheet: Sheet1
S1.	A)	Baseline RTPCR	Amy	Fold change		BNST	Fold change		Amy	Fold change		BNST	Fold change		(B)	open field	secs	cm		Plus maze	seconds	cm		Shock reactivity			C)	Post fear conditioning RTPCR			Amy	Fold Change		Amy	Fold Change		BNST	Fold Change		BNST	Fold Change		BNST	Fold Change		(D)	Auditory fear conditioning	freezing
			group	GRIN1		Group	GRIN1		Group	CRF		Group	CRF			Group	zone time	total distance		Group	open arm	dist travelled		Group	amplitude						Group	Gria1		Group	Creb1		Group	Gria1		Group	Creb1		Group	Grin1			group	baseline	Tone-shock1
			Cre-/fGrin1+	1.32		Cre-/fGrin1+	0.952592		Cre-/fGrin1+	0.44		Cre-/fGrin1+	1.43			Cre-/fGrin1+	163	1466.89		Cre-/fGrin1+	14.665	910.906		Cre-/fGrin1+	1899.6						Cre-/fGrin1+	0.90175		Cre-/fGrin1+	0.76		Cre-/fGrin1+	1.93		Cre-/fGrin1+	0.87		Cre-/fGrin1+	0.952592			Cre-/fGrin1+	0	3.51
			Cre-/fGrin1+	0.99		Cre-/fGrin1+	0.96		Cre-/fGrin1+	0.76		Cre-/fGrin1+	1.07			Cre-/fGrin1+	83.8	1314.01		Cre-/fGrin1+	19.998	1137.38		Cre-/fGrin1+	1547						Cre-/fGrin1+	1.00434		Cre-/fGrin1+	1.43		Cre-/fGrin1+	1		Cre-/fGrin1+	0.74		Cre-/fGrin1+	0.96			Cre-/fGrin1+	0.26	1.79
			Cre-/fGrin1+	0.72		Cre-/fGrin1+	0.425455		Cre-/fGrin1+	1.8		Cre-/fGrin1+	0.8			Cre-/fGrin1+	78.1	3299.37		Cre-/fGrin1+	15.799	1162.37		Cre-/fGrin1+	3372.2						Cre-/fGrin1+	1.04826		Cre-/fGrin1+	0.82		Cre-/fGrin1+	0.45		Cre-/fGrin1+	0.8		Cre-/fGrin1+	0.425455			Cre-/fGrin1+	0.77	1.75
			Cre-/fGrin1+	1.34		Cre-/fGrin1+	1.94976		Cre-/fGrin1+	0.88		Cre-/fGrin1+	0.54			Cre-/fGrin1+	85.6	1429.71		Cre-/fGrin1+	32.347	1079.56		Cre-/fGrin1+	2976.6						Cre-/fGrin1+	0.90711		Cre-/fGrin1+	1.42		Cre-/fGrin1+	1.2		Cre-/fGrin1+	1.63		Cre-/fGrin1+	2.16975			Cre-/fGrin1+	0	0
			Cre-/fGrin1+	0.79		Cre-/fGrin1+	1.18841		Cre-/fGrin1+	1.91		Cre-/fGrin1+	1.11			Cre-/fGrin1+	62.6	1656.37		Cre-/fGrin1+	73.896	1607.01		Cre-/fGrin1+	4664						Cre-/fGrin1+	1.15313		Cre-/fGrin1+	0.91		Cre-/fGrin1+	0.95		Cre-/fGrin1+	1.45		Cre-/fGrin1+	1.18841			Cre-/fGrin1+	0	1.75
			Average	1.032		Average	1.09524		Average	1.158		Average	0.99			Cre-/fGrin1+	129.6	1727.77		Cre-/fGrin1+	9.001	1134.09		Cre-/fGrin1+	3254.8						Average	1.00292			1.068		Average	1.106		Average	1.098		Average	1.13924			Average	0.206	1.76
																Cre-/fGrin1+	111.8	1114.4		Cre-/fGrin1+	6.398	756.123		Cre-/fGrin1+	450
																Cre-/fGrin1+	67	2238.77		Cre-/fGrin1+	17.15	1193.63		Average	2594.89
																Cre-/fGrin1+	135.4	1672.19		Average	23.6567	1122.63
																Cre-/fGrin1+	240.2	2048.37
																Average	115.71	1796.79
			Cre+/fGrin1+	0.41		Cre+/fGrin1+	0.940076		Cre+/fGrin1+	0.23		Cre+/fGrin1+	1.52			Cre+/fGrin1+	133.2	1486.67		Cre+/fGrin1+	13.298	1079.12		Cre+/fGrin1+	1547.8						Cre+/fGrin1+	1.96612		Cre+/fGrin1+	1.58		Cre+/fGrin1+	1.92		Cre+/fGrin1+	1.51		Cre+/fGrin1+	0.8809			Cre+/fGrin1+	0	5.26
			Cre+/fGrin1+	0.87		Cre+/fGrin1+	0.755812		Cre+/fGrin1+	0.47		Cre+/fGrin1+	0.52			Cre+/fGrin1+	109.7	1626.56		Cre+/fGrin1+	35.946	1334.21		Cre+/fGrin1+	4378.8						Cre+/fGrin1+	1.32878		Cre+/fGrin1+	2.34		Cre+/fGrin1+	1.16		Cre+/fGrin1+	1.29		Cre+/fGrin1+	1.94976			Cre+/fGrin1+	0	12.5
			Cre+/fGrin1+	0.59		Cre+/fGrin1+	0.690901		Cre+/fGrin1+	1.33		Cre+/fGrin1+	0.27			Cre+/fGrin1+	110.2	1670.13		Cre+/fGrin1+	40.399	1541.19		Cre+/fGrin1+	1506.8						Cre+/fGrin1+	2.89397		Cre+/fGrin1+	2.03		Cre+/fGrin1+	1.14		Cre+/fGrin1+	1.17		Cre+/fGrin1+	0.887427			Cre+/fGrin1+	0	12.28
			Cre+/fGrin1+	0.67		Cre+/fGrin1+	0.871426		Cre+/fGrin1+	0.48		Cre+/fGrin1+	1.28			Cre+/fGrin1+	135.3	2026.29		Cre+/fGrin1+	24.098	1290.13		Cre+/fGrin1+	2816.2						Cre+/fGrin1+	2.71594		Cre+/fGrin1+	2		Cre+/fGrin1+	0.57		Cre+/fGrin1+	1.25		Cre+/fGrin1+	1.09399			Cre+/fGrin1+	0	3.57
			Cre+/fGrin1+	0.78		Cre+/fGrin1+	2.1649		Cre+/fGrin1+	0.73		Cre+/fGrin1+	2.71			Cre+/fGrin1+	86.6	1499.78		Cre+/fGrin1+	25.601	1229.16		Cre+/fGrin1+	5506.6						Cre+/fGrin1+	1.14981		Cre+/fGrin1+	2.06		Cre+/fGrin1+	1.11		Cre+/fGrin1+	1.18		Cre+/fGrin1+	0.765752			Cre+/fGrin1+	0	10.71
			Cre+/fGrin1+	0.63711		Cre+/fGrin1+	1.4284		Cre+/fGrin1+	0.51		Cre+/fGrin1+	0.96			Cre+/fGrin1+	252	1188.92		Cre+/fGrin1+	43.551	1375.58		Cre+/fGrin1+	4154.2						Average	2.01092			2.002			1.18		Average	1.28		Average	1.11557			Average	0	8.864
			Average	0.659518		Average	1.14192		Average	0.625		Average	Average			Cre+/fGrin1+	145.8	1547.56		Cre+/fGrin1+	24.656	1196.54		Cre+/fGrin1+	2237.6
																Cre+/fGrin1+	181.3	1315.21		Cre+/fGrin1+	18.201	1128.63		Cre+/fGrin1+	460
																Cre+/fGrin1+	127.1	1527.59		Cre+/fGrin1+	19.349	1062.12		Cre+/fGrin1+	699.2
																Cre+/fGrin1+	83.9	1795.12		Cre+/fGrin1+	7.55	1305.22		Average	2589.69
																Cre+/fGrin1+	110.2	1670.13		Cre+/fGrin1+	16.655	1099.3
																Cre+/fGrin1+	94.1	1379.91		Cre+/fGrin1+	8.55	1485.28
																Average	130.783	1561.16		Average	23.1545	1260.54
[truncated: 44 more columns]
